# Supplementary material for: An Indole Dearomatization Strategy for the Synthesis of Pseudo‐Natural Products
Source: Chembiochem. 2025 Apr 30;26(10):e202500182. doi: 10.1002/cbic.202500182 (PMC12118328; doi:10.1002/cbic.202500182)
Supplement: Supplementary file 1 — Supplementary Material [file CBIC-26-e202500182-s001.zip]

Archive with 3 entries (3 files):
- SI Table S1 Compound structures_26_02_25.xlsx
- SI Table S2 Cluster sim all cpds_26_02_25.xlsx
- Supporting Information for Accepted Article_revised.pdf
