# Supplementary material for: An Indole Dearomatization Strategy for the Synthesis of Pseudo‐Natural Products
Source: Chembiochem. 2025 Apr 30;26(10):e202500182. doi: 10.1002/cbic.202500182 (PMC12118328; doi:10.1002/cbic.202500182)
Supplement: Supplementary file 1 — Supplementary Material [file CBIC-26-e202500182-s001.zip › SI Table S1 Compound structures_26_02_25.xlsx]

## Sheet: Sheet1
Molecule	structure_class	Number	Smiles
	GF-Indole	6a	C1([C@@]2([C@@H](Cc(c(c(cccc3)c34)C2)[nH]4)C)Oc(c1c(OC)c5)c(Cl)c5OC)=O
	GF-Indole	6b	c12c(C(=O)[C@@](Cc3c([nH]c(ccc(c4)C)c34)C5)([C@@H]5C)O1)c(OC)cc(OC)c2Cl
	GF-Indole	6c	c12c(cc(OC(F)(F)F)cc1)c(C[C@@]3(Oc(c(c(cc4OC)OC)Cl)c4C3=O)[C@H](C)C5)c5[nH]2
	GF-Indole	6d	[C@]12([C@H](C)Cc([nH]c3c4cc(c5ccccc5)cc3)c4C1)Oc(c(Cl)c(OC)cc6OC)c6C2=O
	GF-Indole	6d´	CC(C)c1ccc([nH]c(C[C@@H](C)[C@](Oc(c(Cl)c(cc2OC)OC)c23)(C4)C3=O)c45)c5c1
	GF-Indole	6e	C1(c(c(OC)cc(OC)c2Cl)c2O[C@@]13Cc(c(cc(I)cc4)c45)c(C[C@H]3C)[nH]5)=O
	GF-Indole	6f	O(c1c(C(=O)[C@@]2([C@H](C)Cc([nH]c(ccc(Cl)c3)c34)c4C2)O5)c5c(Cl)c(OC)c1)C
	GF-Indole	6g	c1(c(Cl)c2c(C(=O)[C@]3(Cc(c(c([nH]4)ccc5F)c5)c4C[C@H]3C)O2)c(OC)c1)OC
	GF-Indole	6h	c12c(c3c([nH]1)cc(C)cc3C)C[C@]4(C(=O)c(c(cc(OC)c5Cl)OC)c5O4)[C@H](C)C2
	GF-Indole	6i	c1c(c(c(c2c([nH]3)C[C@H]([C@@]4(C(c(c(OC)cc5OC)c(O4)c5Cl)=O)C2)C)c3c1F)F)Br
	GF-Indolenine	7a	c1cc([C@](CC2=C(OC(C)=O)C(=O)C=CO2)(C[C@]3(C(=O)c(c(OC)cc(OC)c4Cl)c4O3)[C@H](C)C5)C5=N6)c6cc1
	GF-Indolenine	7b	Cc1cc([C@](CC2=C(OC(C)=O)C(=O)C=CO2)(C[C@]3(C(=O)c(c(OC)cc(OC)c4Cl)c4O3)[C@H](C)C5)C5=N6)c6cc1
	GF-Indolenine	7c	c1c(C)c([C@](CC2=C(OC(C)=O)C(=O)C=CO2)(C[C@]3(C(=O)c(c(OC)cc(OC)c4Cl)c4O3)[C@H](C)C5)C5=N6)c6cc1C
	GF-Indolenine	7d	c1(C(C)C)cc([C@](CC2=C(OC(C)=O)C(=O)C=CO2)(C[C@]3(C(=O)c(c(OC)cc(OC)c4Cl)c4O3)[C@H](C)C5)C5=N6)c6cc1
	GF-Indolenine	7e	c1(c2ccccc2)cc([C@](CC3=C(OC(C)=O)C(=O)C=CO3)(C[C@]4(C(=O)c(c(OC)cc(OC)c5Cl)c5O4)[C@H](C)C6)C6=N7)c7cc1
	GF-Indolenine	7i	c1(OC(F)(F)F)cc([C@](CC2=C(OC(C)=O)C(=O)C=CO2)(C[C@]3(C(=O)c(c(OC)cc(OC)c4Cl)c4O3)[C@H](C)C5)C5=N6)c6cc1
	GF-Indolenine	7j	c1(C(F)(F)F)cc([C@](CC2=C(OC(C)=O)C(=O)C=CO2)(C[C@]3(C(=O)c(c(OC)cc(OC)c4Cl)c4O3)[C@H](C)C5)C5=N6)c6cc1
	GF-Indolenine	7k	c1(F)cc([C@](CC2=C(OC(C)=O)C(=O)C=CO2)(C[C@]3(C(=O)c(c(OC)cc(OC)c4Cl)c4O3)[C@H](C)C5)C5=N6)c6cc1
	GF-Indolenine	7l	c1(Cl)cc([C@](CC2=C(OC(C)=O)C(=O)C=CO2)(C[C@]3(C(=O)c(c(OC)cc(OC)c4Cl)c4O3)[C@H](C)C5)C5=N6)c6cc1
	GF-Indolenine	7m	c1(I)cc([C@](CC2=C(OC(C)=O)C(=O)C=CO2)(C[C@]3(C(=O)c(c(OC)cc(OC)c4Cl)c4O3)[C@H](C)C5)C5=N6)c6cc1
	GF-Indolenine	7n	Brc1c(F)c([C@](CC2=C(OC(C)=O)C(=O)C=CO2)(C[C@]3(C(=O)c(c(OC)cc(OC)c4Cl)c4O3)[C@H](C)C5)C5=N6)c6c(F)c1
	GF-Indoline	8a	c1cc([C@](CC2=C(OC(C)=O)C(=O)C=CO2)(C[C@]3(C(=O)c(c(OC)cc(OC)c4Cl)c4O3)[C@H](C)C5)C5N6)c6cc1
	GF-Indoline	8b	c1(C)cc([C@](CC2=C(OC(C)=O)C(=O)C=CO2)(C[C@]3(C(=O)c(c(OC)cc(OC)c4Cl)c4O3)[C@H](C)C5)C5N6)c6cc1
	GF-Indoline	8d	c1(C(C)C)cc([C@](CC2=C(OC(C)=O)C(=O)C=CO2)(C[C@]3(C(=O)c(c(OC)cc(OC)c4Cl)c4O3)[C@H](C)C5)C5N6)c6cc1
	GF-Indoline	8i	c1(OC(F)(F)F)cc([C@](CC2=C(OC(C)=O)C(=O)C=CO2)(C[C@]3(C(=O)c(c(OC)cc(OC)c4Cl)c4O3)[C@H](C)C5)C5N6)c6cc1
	GF-Indoline	8j	c1(C(F)(F)F)cc([C@](CC2=C(OC(C)=O)C(=O)C=CO2)(C[C@]3(C(=O)c(c(OC)cc(OC)c4Cl)c4O3)[C@H](C)C5)C5N6)c6cc1
	GF-Indoline	8l	c1(Cl)cc([C@](CC2=C(OC(C)=O)C(=O)C=CO2)(C[C@]3(C(=O)c(c(OC)cc(OC)c4Cl)c4O3)[C@H](C)C5)C5N6)c6cc1
	GF-Indoline	8m	c1(I)cc([C@](CC2=C(OC(C)=O)C(=O)C=CO2)(C[C@]3(C(=O)c(c(OC)cc(OC)c4Cl)c4O3)[C@H](C)C5)C5N6)c6cc1
	G-THPI-b	9a	c1ccc([nH]c(C2(CCC3(C(=O)c(c(OC)cc(OC)c4Cl)c4O3)C(C)C2)OCC5)c56)c6c1
	G-THPI-b	9b	c12c(c3c(cccc3C)[nH]1)CCOC2(CC[C@@](C(c(c(c4)OC)c5c(Cl)c4OC)=O)(O5)[C@@H]6C)C6
	G-THPI-b	9c	c1c(c(c(CCOC23CC[C@]([C@H](C)C2)(Oc(c(Cl)c(OC)cc4OC)c45)C5=O)c36)c(Cl)cc1)[nH]6
	G-THPI-b	9d	c12c(c3c(ccc(C)c3)[nH]1)CCOC24CC(C)C5(Oc(c(Cl)c(OC)cc6OC)c6C5=O)CC4
	G-THPI-b	9e	C12(C[C@@H](C)[C@](C3=O)(Oc(c3c(OC)cc4OC)c4Cl)CC1)OCCc(c(cc(cc5)OC)c56)c2[nH]6
	G-THPI-b	9f	C12(CC[C@@]3(Oc(c(C3=O)c(OC)c4)c(Cl)c4OC)[C@H](C)C1)c([nH]5)c(c(cc(cc6)Br)c56)CCO2
	G-THPI-b	9g	C1[C@H]([C@@](C(=O)c(c(OC)c2)c3c(Cl)c2OC)(CCC14OCCc(c(cc(cc5)Cl)c56)c4[nH]6)O3)C
	G-THPI-b	9h	O1CCc(c(c(cc2)[nH]3)cc2F)c3C14CC[C@](C(c(c(OC)cc(c5Cl)OC)c56)=O)([C@@H](C4)C)O6
	G-THPI-b	9i	c1(OC)cc(c(Cl)c(O[C@@]2(CCC3(c(c4CCO3)[nH]c(c4ccc5C(C)C)c5)C[C@H]2C)C6=O)c16)OC
	G-THPI-b	9j	C1C2(C[C@@H](C)[C@](Oc(c3c(cc4OC)OC)c4Cl)(C1)C3=O)OCCc(c(c([nH]5)cc(c6)Cl)c6)c25
	G-THPI-b	9k	COc(c(c(O[C@@]12[C@@H](CC(OCC3)(CC1)c([nH]4)c3c(cccc5CC)c45)C)c(C2=O)c6OC)Cl)c6
	G-THPI-g	10a	c12c([nH]c3c1cccc3)CCOC24C[C@H](C)C5(Oc(c(Cl)c(OC)cc6OC)c6C5=O)CC4
	G-THPI-g	10b	c12c(c(C)ccc1)c3c(CCOC34C[C@@H](C)C5(Oc(c(Cl)c(OC)cc6OC)c6C5=O)CC4)[nH]2
	G-THPI-g	10c	c1(C)cc(c(C2(CCC3(C(=O)c(c(OC)cc(OC)c4Cl)c4O3)[C@@H](C)C2)OCC5)c5[nH]6)c6cc1
	G-THPI-g	10d	c12c(ccc(C)c1)c3c(CCOC34C[C@@H](C)C5(Oc(c(Cl)c(OC)cc6OC)c6C5=O)CC4)[nH]2
	G-THPI-g	10e	c12c(cccc1C)c3c(CCOC34C[C@@H](C)C5(Oc(c(Cl)c(OC)cc6OC)c6C5=O)CC4)[nH]2
	G-THPI-g	10f	c1(F)cc(c2c(CCOC23CCC4(C(=O)c(c(OC)cc(OC)c5Cl)c5O4)[C@@H](C)C3)[nH]6)c6cc1
	G-THPI-g	10g	c1(Cl)cc(c2c(CCOC23CCC4(C(=O)c(c(OC)cc(OC)c5Cl)c5O4)[C@@H](C)C3)[nH]6)c6cc1
	G-THPI-g	10h	c1(OC)cc(c2c(CCOC23CCC4(C(=O)c(c(OC)cc(OC)c5Cl)c5O4)[C@@H](C)C3)[nH]6)c6cc1
	G-THPI-g	10i	c1(OCc2ccccc2)cc(c3c(CCOC34CCC5(C(=O)c(c(OC)cc(OC)c6Cl)c6O5)[C@@H](C)C4)[nH]7)c7cc1
	G-THPI-g	10j	c1(C(OC)=O)cc(c2c(CCOC23CCC4(C(=O)c(c(OC)cc(OC)c5Cl)c5O4)[C@@H](C)C3)[nH]6)c6cc1
	G-THPI-g	10k	c1(O)cc(c2c(CCOC23CCC4(C(=O)c(c(OC)cc(OC)c5Cl)c5O4)[C@@H](C)C3)[nH]6)c6cc1
	G-THPI-g	10l	c12c(CCOC13CCC4(C(=O)c(c(OC)cc(OC)c5Cl)c5O4)C(C)C3)n(C)c6c2cc(C)cc6
	G-THPI-g	10m	c12c(CCOC13CCC4(C(=O)c(c(OC)cc(OC)c5Cl)c5O4)C(C)C3)n(Cc6ccccc6)c7c2cc(C)cc7
	G-THPI-g	10o	c12c(cc(C)cc1)c3c(CCOC34C[C@@H](C)C5(Oc(c(Cl)c(OC)cc6OCC=C)c6C5=O)CC4)[nH]2
	G-THPI-g	10p	c12c(cc(C)cc1)c3c(CCOC34C[C@@H](C)C5(Oc(c(Cl)c(OC)cc6OCc7ccccc7)c6C5=O)CC4)[nH]2
	GF-C	11a-R	c1ccc(C(C[C@@](O2)(CC[C@]3(C(c(c(cc4OC)OC)c(O3)c4Cl)=O)[C@@H]5C)C5)=O)c2c1
	GF-C	11a-S	c1c(OC)c2c(O[C@@]3(CC[C@@](C[C@H]3C)(Oc(cccc4)c4C5=O)C5)C2=O)c(c1OC)Cl
	GF-C	11b-R	c12c(c(c(OC)cc1OC)Cl)O[C@@]3(CC[C@](CC4=O)(C[C@H]3C)Oc(c4c(OC)cc5)c5)C2=O
	GF-C	11b-S	O1[C@]2([C@H](C)C[C@@]3(Oc(c(C(=O)C3)c(OC)cc4)c4)CC2)C(=O)c5c1c(Cl)c(cc5OC)OC
	GF-C	11c-R	O1c2c(c(cc(OC)c2Cl)OC)C(=O)[C@]1([C@@H](C[C@@]3(CC(c(cc(C)c4)c(O3)c4)=O)C5)C)C5
	GF-C	11c-S	[C@H]1(C)[C@](Oc(c(Cl)c(OC)cc2OC)c23)(CC[C@]4(Oc(c(cc(C)c5)C(C4)=O)c5)C1)C3=O
	GF-C	11d-R	C1(=O)c(cc(CC)c2)c(O[C@@]3(CC[C@](Oc(c(c(OC)cc4OC)Cl)c45)(C5=O)[C@H](C)C3)C1)c2
	GF-C	11d-S	[C@@]12(CC[C@](Oc3c(cc(cc3)CC)C4=O)(C[C@H]1C)C4)Oc(c(Cl)c(OC)cc5OC)c5C2=O
	GF-C	11e-R	c1cc(C(C)C)cc(C(C[C@@](C[C@@H](C)[C@](C(c(c2c(Cl)c3OC)c(OC)c3)=O)(O2)C4)(O5)C4)=O)c15
	GF-C	11e-S	c12c(O[C@](C[C@@H](C)[C@](C(c(c3c(Cl)c4OC)c(OC)c4)=O)(O3)C5)(C5)CC1=O)ccc(C(C)C)c2
	GF-C	11f-R	c12c(C(=O)C[C@](C[C@@H](C)[C@]34C(=O)c(c(OC)cc(OC)c5Cl)c5O3)(CC4)O1)cc(O)cc2
	GF-C	11f-S	O1c(c(Cl)c(OC)c2)c(C(=O)[C@]13CC[C@](CC(c(cc(cc4)O)c45)=O)(O5)C[C@H]3C)c2OC
	GF-C	11g-R	C1[C@@]2(C[C@H]([C@@](C(c(c(cc(c3Cl)OC)OC)c34)=O)(CC2)O4)C)Oc(c(cc(OC)c5)C1=O)c5
	GF-C	11g-S	C1(=O)C[C@@](Oc(ccc(OC)c2)c12)(C[C@@H](C)[C@@]34Oc(c(Cl)c(OC)c5)c(C3=O)c5OC)CC4
	GF-C	11h-R	C[C@H]1[C@@]2(C(=O)c(c(cc(OC)c3Cl)OC)c3O2)CC[C@@]4(Oc5c(cc(cc5)F)C(C4)=O)C1
	GF-C	11h-S	C1(c(cc(F)cc2)c2O[C@@](CC[C@](Oc(c(c(OC)cc3OC)Cl)c34)(C4=O)[C@@H]5C)(C5)C1)=O
	GF-C	11i-R	c1(c(OC)cc(OC)c(C(=O)[C@@]2([C@@H](C[C@@](CC(=O)c(cc(Cl)c3)c4c3)(CC2)O4)C)O5)c15)Cl
	GF-C	11i-S	COc(c(Cl)c1c(C(=O)[C@]2(CC[C@]3(Oc4c(cc(cc4)Cl)C(C3)=O)C[C@H]2C)O1)c5OC)c5
	GF-C	11j-R	C1[C@](CC(c(cc2Br)c3cc2)=O)(O3)CC[C@]4(C(c(c(O4)c5Cl)c(OC)cc5OC)=O)[C@@H]1C
	GF-C	11j-S	c1(OC)cc(OC)c(c(O[C@]2(CC[C@@](Oc(cc3)c(cc3Br)C4=O)(C4)C5)[C@@H]5C)c1C2=O)Cl
	GF-C	11k-R	C1(=O)C[C@@]2(C[C@H]([C@](Oc3c4c(cc(c3Cl)OC)OC)(CC2)C4=O)C)Oc(ccc(NC(C)=O)c5)c15
	GF-C	11k-S	O1c(ccc(c2)NC(=O)C)c2C(C[C@]1(CC[C@]3(Oc(c(Cl)c4OC)c5c(OC)c4)C5=O)C[C@H]3C)=O
	GF-C	11l-R	c12c(O[C@@]3(CC[C@]4(CC(c(cc(C(F)(F)F)c5)c(c5)O4)=O)C[C@H]3C)C1=O)c(Cl)c(cc2OC)OC
	GF-C	11l-S	COc(c1)c2c(O[C@](CC[C@]3(CC(c(cc4C(F)(F)F)c5cc4)=O)O5)([C@H](C)C3)C2=O)c(c1OC)Cl
	GF-C	11m-R	[C@@H]1(C)C[C@@](CC[C@@]12Oc3c(c(cc(c3Cl)OC)OC)C2=O)(Oc(c(cc4)C5=O)cc4O)C5
	GF-C	11m-S	c1(Cl)c(O[C@@](CC[C@]2(Oc3c(ccc(c3)O)C(C2)=O)C4)(C5=O)[C@@H]4C)c5c(OC)cc1OC
	GF-C	11n-R	C1[C@](CC[C@]2(C(c(c(OC)c3)c(O2)c(Cl)c3OC)=O)[C@@H]4C)(Oc(c(C1=O)ccc5OC)c5)C4
	GF-C	11n-S	O1[C@]2(CC[C@]3(C(c(c(O3)c(Cl)c4OC)c(OC)c4)=O)[C@H](C)C2)CC(=O)c5c1cc(cc5)OC
	GF-C	11o-R	C1C(=O)c(c(cc(N2CCCC2)c3)O[C@@]14CC[C@@]5(Oc(c(c(cc6OC)OC)C5=O)c6Cl)[C@H](C)C4)c3
	GF-C	11o-S	c12c(O[C@](CC[C@](CC(c(cc3)c4cc3N(CCC5)C5)=O)(O4)C6)([C@@H]6C)C1=O)c(Cl)c(OC)cc2OC
	GF-C	11p-R	O1c(c(C(C[C@]12CC[C@]3(C(=O)c(c(O3)c4Cl)c(OC)cc4OC)[C@@H](C2)C)=O)cc5C)cc5C
	GF-C	11p-S	O1c2c(C(=O)C[C@]13C[C@H]([C@@](C(c(c(OC)cc(c4Cl)OC)c45)=O)(CC3)O5)C)cc(C)c(C)c2
	GF-C	11q-R	C1[C@](CC[C@@]2(Oc(c(Cl)c(cc3OC)OC)c3C2=O)[C@@H]1C)(CC(c(cc(c(c4)C)Cl)c45)=O)O5
	GF-C	11q-S	c1c(c(cc2c1C(=O)C[C@@](CC3)(O2)C[C@H]([C@]34Oc(c(Cl)c5OC)c(C4=O)c(c5)OC)C)C)Cl
	GF-C	11r-R	[C@]12(CC(c(c(cccc3)c3cc4)c4O1)=O)CC[C@]5(C(c(c(cc(OC)c6Cl)OC)c6O5)=O)[C@H](C)C2
	GF-C	11r-S	c12c(c(OC)cc(OC)c1Cl)C(=O)[C@]([C@@H](C[C@]3(CC(=O)c(c(c(cc4)ccc5)c5)c4O3)C6)C)(C6)O2
	GF-C	11s-R	c1cccc(ccc(c2O3)C(C[C@@]34C[C@H]([C@](Oc(c(Cl)c(OC)cc5OC)c56)(CC4)C6=O)C)=O)c12
	GF-C	11s-S	COc(c(c(c(C([C@@]12CC[C@@](CC(c(cc3)c4c(c3ccc5)c5)=O)(C[C@H]1C)O4)=O)c6OC)O2)Cl)c6
	GF-C	11t-R	[C@]12(CC[C@](C(c(c(cc(OC)c3Cl)OC)c34)=O)([C@@H](C1)C)O4)CC(=O)c(c(O2)c5OC)ccc5OC
	GF-C	11t-S	[C@]12(C(=O)c(c(cc(OC)c3Cl)OC)c3O1)CC[C@]4(Oc(c(C(=O)C4)ccc5OC)c5OC)C[C@H]2C
