# Supplementary material for: An Indole Dearomatization Strategy for the Synthesis of Pseudo‐Natural Products
Source: Chembiochem. 2025 Apr 30;26(10):e202500182. doi: 10.1002/cbic.202500182 (PMC12118328; doi:10.1002/cbic.202500182)
Supplement: Supplementary file 1 — Supplementary Material [file CBIC-26-e202500182-s001.zip › SI Table S2 Cluster sim all cpds_26_02_25.xlsx]

## Sheet: Griseofulvin
CID	Compound	Well_Id	Induction_%	Conc_uM	Rel_Cell_Count_%	AKT_PI3K_MTOR	Aurora	BET	DNA_Synth	HDAC	HSP90	LCH	MitoStress	Na_K-ATPase	Protein_Synth	Pyrimidine_Synth	Tubulin	Uncoupler
246980	Griseofulvin (4)	246980:01:04_010.000_20h	1	10	97	0	2.1	34	0	48.5	29.7	33.6	10.9	36.1	33.6	0	42.4	32.2
246980	Griseofulvin (4)	246980:07:05_010.000_20h	1.2	10	93	4.2	19.3	1.8	7.7	8.2	43.8	5.5	18.5	29.9	6.7	12.7	37.2	10.6
246980	Griseofulvin (4)	246980:07:06_010.000_20h	2.4	10	92	0	10.8	19.7	8.6	22.6	30.8	24.4	0	11.8	0	0	48	22.4
246980	Griseofulvin (4)	246980:07:05_030.000_20h	21.8	30	72	0	0	54	0	55.4	46.7	49.1	7	53.2	32.2	0	86.2	47.4
246980	Griseofulvin (4)	246980:01:04_030.000_20h	29.2	30	76	0	0	72.4	0	67.4	29.6	60.3	0	55.9	50.7	0	89.5	46.9
246980	Griseofulvin (4)	246980:07:08_030.000_20h	36.6	30	75	0	0	75	0	72.1	35.5	63.9	11.6	58.7	52	0	93.7	48.8

## Sheet: GF-indole
Compound_number	Well_Id	Induction_%	Conc_uM	Rel_Cell_Count_%	AKT_PI3K_MTOR	Aurora	BET	DNA_Synth	HDAC	HSP90	LCH	MitoStress	Na_K-ATPase	Protein_Synth	Pyrimidine_Synth	Tubulin	Uncoupler
6a	408582:01:08_003.000_20h	28.3	3	82	0	11.3	64.6	0	66.7	32.8	56.3	24.8	40.2	54.1	0	79.9	27.5
6a	408582:01:09_003.000_20h	19.5	3	90	0	2.9	67.2	0	67.9	32.8	65.8	29.5	41.5	36.1	0	81	20.7
6a	408582:01:14_003.000_20h	24	3	94	0	0	75.2	0	74.8	21.9	64.9	21.7	54.5	63.2	0	86.6	38.6
6a	408582:01:06_010.000_20h	61	10	74	0	0	79.1	0	77.4	41.5	62.2	19.6	55.8	71.8	0	90.6	56.4
6a	408582:01:13_010.000_20h	72.9	10	54	0	0	80.7	0	81.8	39.3	65.3	8.1	56.8	70.2	0	88.8	64.6
6a	408582:01:14_010.000_20h	81.3	10	53	0	0.3	79.6	0	82.5	35	67.8	22.8	57.1	69.8	0	89.9	55.4
6a	408582:01:13_030.000_20h	89.6	30	39	0	0	88.2	0	89.6	19.8	73	0	64.8	71.4	0	86.1	65.2
6b	408590:01:10_003.000_20h	33.2	3	74	0	1	66.2	0	65.1	25.8	67.6	38.6	47.1	42.8	0	85.9	38.4
6b	408590:01:11_003.000_20h	17.8	3	86	0	8.8	55.9	0	54.6	28.8	63.4	41.3	33.9	33.7	0	81.8	27.3
6b	408590:01:17_003.000_20h	26.8	3	91	0	0	78.3	0	74.2	12	75.3	16.3	52.8	51.2	0	87.3	45.1
6b	408590:01:06_010.000_20h	64.1	10	70	0	0	80.7	0	80.2	38.2	59.4	8	59.1	68.7	0	91.3	55.5
6b	408590:01:16_010.000_20h	81.3	10	57	0	0	82	0	81.1	34.3	67.4	16.2	56	69.7	0	90	62
6b	408590:01:17_010.000_20h	82	10	45	0	0	80.2	0	80.9	31	68.6	22.7	57.9	66.7	0	90.3	55.6
6b	408590:01:16_030.000_20h	83.6	30	42	0	0	85.9	0	89.5	31.2	71.2	0	62.8	74.3	0	86.5	66
6c	408647:01:05_010.000_20h	27.5	10	90	0	0	68	0	70.5	35	62.2	1.4	36	41	0	63.7	38.7
6c	408647:01:10_010.000_20h	21.8	10	100	0	0	64.6	0	62.3	34.4	54.2	0	32.5	55.5	0	67.5	64.1
6c	408647:01:10_030.000_20h	79.8	30	60	0	0	87	0	91.1	31.9	69.2	0	63.9	75.2	0	81.6	76.2
6d	409683:01:02_010.000_20h	21.4	10	91	0	0	67.8	0	70.7	30.3	65.1	0	36.4	23.2	0	64.5	39.6
6d	409683:01:10_010.000_20h	16.6	10	98	0	0	69	0	66.9	28.6	62.7	8.7	34.3	45	0	60.6	53
6d	409683:01:10_030.000_20h	34.9	30	97	0	0	68.8	0	78.1	42	56.4	0	44.3	68.4	0	67.1	63.8
6d'	408595:01:07_010.000_20h	12.3	10	98	0	0	67.4	0	64.8	30.4	57.1	0	34.6	47.2	0	55.2	53.9
6d'	408595:01:10_010.000_20h	12.6	10	107	0	0	43	0	37.6	17.5	38.3	10	20.6	19.7	0	47.6	32.9
6d'	408595:01:07_030.000_20h	59.2	30	79	12	0	70.4	0	74.4	51.8	62.5	2.2	42.4	57.8	0	63.4	78.9
6d'	408595:01:10_030.000_20h	39.4	30	91	12.3	0	66	0	70.6	52.5	63.4	0.5	41.2	55.7	0	62.1	74.3
6e	409697:01:03_010.000_20h	14.2	10	96	0	0	60.9	0	57.4	29.3	66.2	0	31.2	14.2	0	60.3	32.2
6e	409697:01:12_010.000_20h	20.7	10	102	0	0	60.6	0	52.9	28.4	67.4	20.8	23.3	23.6	0	56.7	44.7
6e	409697:01:06_030.000_20h	39.4	30	76	0	0	71.3	0	71.4	37.8	54.8	0	50	49.3	0	67.6	66.6
6e	409697:01:12_030.000_20h	50.1	30	77	0	0	72.5	0	79.2	44	58.4	0	51.2	68.2	0	74.1	67.8
6f	408579:01:04_010.000_20h	36.1	10	87	0	0	60.3	0	59.7	34.7	59.2	30.9	37.5	27	0	74.5	21.6
6f	408579:02:02_010.000_20h	11.6	10	88	0	0	72.6	0	67.7	40	64.9	17.5	44.6	55	0	80	61.1
6f	408579:02:09_010.000_20h	16.9	10	93	0	0	66.1	0	62.6	38.7	70	19.1	34.3	35.3	0	72.4	53.2
6f	408579:02:09_030.000_20h	71	30	50	0	0	86.1	0	91	31.1	67.8	0	65.6	71.7	0	83.9	71.9
6g	409080:01:02_010.000_20h	6.7	10	96	0	0	36	0	43.4	48.4	37.9	0	22.8	9.7	0	39.6	29.6
6g	409080:01:05_010.000_20h	8.6	10	94	0	0	48.6	0	53.7	33.7	36.5	0	42.2	26.5	0	46	39.8
6g	409080:01:08_010.000_20h	41.1	10	100	0	0	70.4	0	77	47.2	57.8	0	40.7	59.6	0	65.9	50.9
6g	409080:01:12_010.000_20h	23.1	10	100	0	0	58.4	0	58.8	31.6	50.1	0.4	33.3	50.3	0	68.1	56.4
6g	409080:01:05_030.000_20h	70.3	30	71	0	0	83.9	0	87.9	32.3	60	0	71	65.7	0	83.1	79.8
6g	409080:01:08_030.000_20h	84.5	30	65	0	0	81.6	0	86.6	38.9	60.7	0	61.3	70.2	0	75.3	76.7
6g	409080:01:12_030.000_20h	79.4	30	63	0	0	84.8	0	90	35.4	66.3	0	63.1	70.8	0	81.3	73.2
6h	408646:01:05_010.000_20h	25.2	10	104	0	0	57.5	0	65.1	51	39	0	38.1	51.5	0	53.4	46.8
6h	408646:01:08_010.000_20h	28.7	10	97	0	0	62.3	0	65.6	47.4	55.4	11	27.2	48.6	0	61.9	52
6h	408646:01:05_030.000_20h	57	30	81	0	0	69.7	0	75.9	53.3	54.2	0	47.5	58.6	0	62.1	70.5
6h	408646:01:08_030.000_20h	47	30	92	0	0	70	0	75.9	49	54.5	0	49	61.8	0	67.2	67.3
6i	409695:01:02_010.000_20h	34.4	10	93	0	0	79	0	75.3	33.4	76.1	0	45.9	47.2	0	84.3	59.1
6i	409695:01:09_010.000_20h	22.5	10	83	0	0	75.6	0	71.1	41.7	67.3	13.1	39	65.8	0	81.6	71.8
6i	409695:01:09_030.000_20h	94	30	29	0	0	87.2	0	86.7	12.2	74.3	15.9	64.2	73.7	0	84.9	64.3

## Sheet: GF-indolenine
CID	Compound_number	Well_Id	Induction_%	Conc_uM	Rel_Cell_Count_%	AKT_PI3K_MTOR	Aurora	BET	DNA_Synth	HDAC	HSP90	LCH	MitoStress	Na_K-ATPase	Protein_Synth	Pyrimidine_Synth	Tubulin	Uncoupler
412347	7a	412347:01:07_003.000_20h	11.6	3	99	0	0	67.1	0	72.2	43.9	57.8	31.2	43.4	59.6	0	76.8	45.5
412347	7a	412347:01:12_003.000_20h	6.7	3	88	0	0	71.9	0	74	30.9	54.9	1	58	52.5	0	76.9	42.9
412347	7a	412347:01:02_010.000_20h	54.4	10	73	0	0	81.3	0	82.4	40.1	66.6	7.3	58	71	0	92	54.2
412347	7a	412347:01:07_010.000_20h	72.5	10	73	0	0	81.7	0	86.3	41.8	62.6	0	64.7	67.6	0	91.9	58.4
412347	7a	412347:01:11_010.000_20h	63.4	10	67	0	0	76.1	0	76.9	44.9	65.7	17.2	51	67.4	0	88.3	62.5
412347	7a	412347:01:12_010.000_20h	76.9	10	59	0	0	78.3	0	78.7	40	65.9	18.5	55.1	67.3	0	91.3	57.8
412347	7a	412347:01:11_030.000_20h	91.2	30	35	0	0	87.4	0	89	14.4	73.9	4	63.1	72.1	0	84.5	63.7
412344	7b	412344:01:03_003.000_20h	33.9	3	90	0	2.7	60.3	0	58.9	25	43.8	7.5	40.2	57	0	78.5	37.2
412344	7b	412344:01:10_003.000_20h	37.8	3	85	0	0	78.4	0	78.1	32.4	61.3	14.2	54.8	65	0	93.8	51.8
412344	7b	412344:01:14_003.000_20h	39.7	3	77	0	0	78.4	0	76.2	10.4	74.3	22.2	55.1	58.7	0	87.5	47.4
412344	7b	412344:01:02_010.000_20h	76.7	10	52	0	0	84.7	0	87.1	35.6	71.1	5.2	60.8	70.3	0	92	55
412344	7b	412344:01:10_010.000_20h	86	10	50	0	5.4	81	0	86.1	34	64.5	4	64.6	69.5	0	90.6	51.8
412344	7b	412344:01:13_010.000_20h	80.1	10	51	0	5	75.5	0	79.7	36.1	64.2	26.6	54.8	68.2	0	86.5	51.3
412344	7b	412344:01:14_010.000_20h	81.5	10	45	0	12.9	74.8	0	78	32.1	64.6	21.7	54.4	67.5	0	87.4	47.2
412344	7b	412344:01:13_030.000_20h	91.2	30	37	0	0	86.9	0	88.7	17.9	74.6	10.3	62.3	70.9	0	84.9	62.1
412350	7c	412350:01:03_010.000_20h	11.7	10	96	0	0	50.9	0	61.3	55.2	51.7	0	29.1	35.1	0	47.3	33.9
412350	7c	412350:01:04_010.000_20h	15.4	10	95	0	0	64.2	0	63	53.2	50.7	0	40.7	51.9	0	68	50.4
412350	7c	412350:01:09_010.000_20h	7.9	10	95	0	0	60.5	0	61.1	46.9	53.7	21.2	35.7	55.4	0	60.9	51.4
412350	7c	412350:01:04_030.000_20h	68.7	30	54	0	0	86.5	0	89.8	35.5	78.3	6.3	65.1	67.3	0	86.4	65.6
412350	7c	412350:01:09_030.000_20h	61	30	71	0	0	74.5	0	78.3	45.2	67.1	3.5	49.5	70.8	0	73.4	73.3
412355	7d	412355:01:02_010.000_20h	10.4	10	98	11.7	0	36.9	0	37.1	53.5	50.7	44.9	5.4	24.4	0	44.2	37.7
412355	7d	412355:01:05_010.000_20h	28.5	10	100	8.5	0	48.6	0	46.6	54.2	44.8	33.8	11.5	54	0	48.6	50.4
412355	7d	412355:01:11_010.000_20h	11.2	10	99	21.7	0	40	0	35.9	54.9	45.5	49.6	7	51.2	0	49.9	53.7
412355	7d	412355:01:05_030.000_20h	86.5	30	46	0	0	85.3	0	87.7	26	69.7	13.1	64.2	70.1	0	79.8	71.2
412355	7d	412355:01:11_030.000_20h	82.6	30	54	0	0	83.6	0	88.4	34.4	64	1.7	66.3	75	0	81.1	75.4
412349	7e	412349:01:03_010.000_20h	18.7	10	71	5.4	0	57.9	0	60	49	66.5	16.6	20.8	58.5	0	68.1	63.8
412349	7e	412349:01:13_010.000_20h	20.4	10	89	18.9	0	49.9	0	56.1	58.6	57.5	26.4	19.6	57.2	0	59.1	60.7
412349	7e	412349:01:13_030.000_20h	45.8	30	67	0	0	43.1	0	59.4	56.3	31.6	0	42.7	57.3	0	50.5	65.1
412353	7i	412353:01:03_010.000_20h	19.5	10	88	0	0	59.5	0	65.7	58.6	59.7	4	30.1	54.6	0	61	56.7
412353	7i	412353:01:12_010.000_20h	28.3	10	94	0	0	68.5	0	73.3	54.6	63.9	10.6	33.9	56.6	0	68.6	59.9
412353	7i	412353:01:12_030.000_20h	88.4	30	36	0	0	88.4	0	90.1	15.3	72.5	1	68.5	71.9	0	85.2	70
412343	7j	412343:01:03_010.000_20h	16.8	10	85	0	0	72.1	0	74.9	48.9	67.2	0.4	41.5	53.7	0	71.8	55.2
412343	7j	412343:01:09_010.000_20h	18.1	10	97	0	0	66.3	0	63.8	38.1	54.9	0	34.1	61.8	0	58.5	65.9
412343	7j	412343:01:09_030.000_20h	92.6	30	32	0	0	86	0	86.5	14.9	73.8	18.2	62.3	72.2	0	83.6	63.5
412352	7k	412352:01:03_010.000_20h	19.9	10	93	0	0	63	0	76.6	34	56	3.6	42.1	58.3	0	73	35.9
412352	7k	412352:01:09_010.000_20h	20.7	10	86	0	0	51.7	0	51.1	32.9	56.1	19.1	20.6	43.4	0	64.3	45.5
412352	7k	412352:01:09_030.000_20h	68	30	52	0	0	82.4	0	88.8	37.3	65	0	60.8	72.5	0	82.1	70.4
412351	7l	412351:01:03_010.000_20h	23.1	10	90	0	0	68.6	0	76.3	50.6	64.7	1.3	39.4	58.8	0	71	49.6
412351	7l	412351:01:10_010.000_20h	25.2	10	86	0	0	71.1	0	71.4	53.5	68	21.2	36.2	66.3	0	75.5	64.6
412351	7l	412351:01:10_030.000_20h	92.4	30	35	0	0	87.7	0	89.2	13.2	73.9	3.2	64.2	72.8	0	84.1	65.6
412356	7m	412356:01:02_010.000_20h	12.8	10	91	0	0	64.9	0	66.5	51.3	65.5	15.2	29.3	54.5	0	64.8	56.1
412356	7m	412356:01:05_010.000_20h	40.8	10	95	0	0	72.9	0	70.6	51.1	61.8	0	34.4	59.6	0	72.9	57.2
412356	7m	412356:01:10_010.000_20h	26.8	10	90	0	0	61.6	0	61	37.3	54.8	13.7	29.5	75.1	0	72.6	64.5
412356	7m	412356:01:05_030.000_20h	88.6	30	39	0	0	88.9	0	90.2	17.7	76	8.2	63.7	68.2	0	82.3	70.8
412356	7m	412356:01:10_030.000_20h	86.7	30	41	0	0	89.1	0	91.5	17.5	73	0	67.8	71.4	0	84.3	69.5
412354	7n	412354:01:02_010.000_20h	9.8	10	91	0	0	72.7	0	72.6	43.8	70.5	7.9	44.4	62	0	73.9	63.4
412354	7n	412354:01:06_010.000_20h	23.8	10	95	0	0	74.8	0	72.5	42.6	67	11.3	38.5	53.3	0	72.6	55.9
412354	7n	412354:01:12_010.000_20h	20.7	10	95	0	0	65.6	0	66.1	46.6	60.9	22.1	30.1	50.7	0	65.3	53.2
412354	7n	412354:01:06_030.000_20h	87.7	30	49	0	0	84.7	0	86.5	25.5	68.6	17.8	66.2	71.2	0	81.6	70.7
412354	7n	412354:01:12_030.000_20h	73.2	30	49	0	0	81.8	0	88.2	25.4	60.9	0	69.6	69.9	0	80.4	66.5

## Sheet: GF-indoline
CID	Compound_number	Well_Id	Induction_%	Conc_uM	Rel_Cell_Count_%	AKT_PI3K_MTOR	Aurora	BET	DNA_Synth	HDAC	HSP90	LCH	MitoStress	Na_K-ATPase	Protein_Synth	Pyrimidine_Synth	Tubulin	Uncoupler
412517	8a	412517:01:03_010.000_20h	17.6	10	94	10.6	0	18.2	0	14	40	39.8	74.2	0	24	0	27.7	5.1
412517	8a	412517:01:07_010.000_20h	14.5	10	89	14	0	25.8	0.3	23.3	35.9	47.1	77.7	0	33	0	30.3	16.7
412517	8a	412517:01:03_030.000_20h	42.3	30	80	0	0	49.1	0	52.3	57	62.3	70.9	21.1	38.2	0	66.2	36.1
412517	8a	412517:01:07_030.000_20h	40.6	30	73	0	0	38.4	0.8	40.6	41.4	57.4	63.9	12.4	47.7	0	58.1	27.2
412518	8b	412518:01:03_010.000_20h	18	10	84	0	0	33.8	0	34	37.5	49	72.7	13.5	28.3	0	52.7	14.5
412518	8b	412518:01:07_010.000_20h	14.5	10	81	24.4	0	5.3	46.2	0	37.3	26.1	72.8	0	19.2	18.4	39.1	12.1
412518	8b	412518:01:03_030.000_20h	43	30	75	0	0	59.2	0	58.4	48.7	65.8	55	32.6	48.7	0	80.4	44.4
412518	8b	412518:01:07_030.000_20h	38.2	30	77	8.6	0	29.3	11.6	28.8	49.1	46.8	57.5	14	37.6	0	65.1	32.5
412520	8d	412520:01:10_003.000_20h	75.8	3	57	0	20.5	68.9	0	73.7	20.6	63.8	38.5	54.2	62.7	0	84.3	33.4
412520	8d	412520:01:05_003.000_20h	80.7	3	49	0	30.6	65	0	73.3	28.8	58	33.9	57.8	65.3	0	84.5	30.2
412520	8d	412520:01:02_010.000_20h	66.7	10	50	0	6.1	68.3	0	74.6	49.4	70.7	38.4	42.9	59.3	0	80.4	45.2
412520	8d	412520:01:05_010.000_20h	82.9	10	48	0	30.3	64.4	0	76.1	44.4	59.7	18.1	54.3	62.1	0	81.5	33.6
412520	8d	412520:01:10_010.000_20h	80.5	10	49	0	23.4	56.7	0	63.7	42.7	57.8	46.9	40.2	61.7	0	75.7	36
412520	8d	412520:01:09_010.000_20h	75.5	10	46	0	21.9	56.9	0	64.1	46.8	58.6	37.3	36.5	63.5	0	74.6	41.6
412520	8d	412520:01:02_030.000_20h	78.1	30	55	0	0	67.1	0	71.5	57.6	76.8	53.5	35.6	57.1	0	77.1	61.5
412520	8d	412520:01:09_030.000_20h	71	30	51	0	0	53.1	0	58.6	56.4	66.7	56.2	26.4	57.1	0	69.4	55.9
412519	8i	412519:01:03_003.000_20h	27.3	3	85	0	0	68.2	0	67.3	32.4	63.6	57.5	48.1	56.1	0	86.3	46.2
412519	8i	412519:01:08_003.000_20h	26.3	3	87	0	0	74.3	0	69.4	21.4	69.6	46.5	50	55.8	0	85.1	54.3
412519	8i	412519:01:03_010.000_20h	68.9	10	55	0	47.2	55.9	0	67.8	31	46.2	19.7	58.7	50.6	0	82	14
412519	8i	412519:01:08_010.000_20h	68.7	10	56	0	42.4	39.7	0	46.1	30.5	42.4	50.2	34.9	46.3	0	66.4	6.7
412519	8i	412519:01:07_010.000_20h	57.5	10	55	0	42.7	36.8	0	44.8	39	39.7	49.7	29.4	49.2	0	63.2	8.6
412519	8i	412519:01:02_010.000_20h	52.8	10	72	0	0	71.9	0	72.4	34.3	66.2	48.1	52.5	55.7	0	87.3	42.4
412519	8i	412519:01:07_030.000_20h	65.5	30	50	13.6	0.7	20.1	30.6	25.1	54.6	43.5	62.9	3.7	35	0	52.3	32.2
412519	8i	412519:01:02_030.000_20h	2.9	30	105	0	20.3	50	0	44	24.6	52.7	38.6	26	32.1	0	74.5	7.8
412523	8j	412523:01:08_010.000_20h	21.9	10	89	7.9	0	45.2	0	43.1	42.1	55.2	68.9	5.2	45.3	0	55.1	44.1
412523	8j	412523:01:02_010.000_20h	15.4	10	88	15.2	0	42.4	0	35.5	44.4	52.6	67.4	6.8	37.9	0	56.4	45.1
412523	8j	412523:01:08_030.000_20h	60.3	30	63	0	0	48.2	0	48.4	46.6	58.8	65.8	24.7	60	0	71	43.3
412523	8j	412523:01:02_030.000_20h	0.3	30	105	0	30.4	23.2	12.2	23	8.4	44.7	49.2	16.3	5.9	0	39.2	0
412522	8l	412522:01:02_010.000_20h	13.3	10	83	26.4	0	19.8	31.7	17.5	41.5	48.2	78.4	0	16.2	2.5	35.8	20
412522	8l	412522:01:08_010.000_20h	11.2	10	94	59.6	0	0	75.7	0	27.9	0	67.7	0	0	73.1	0	0
412522	8l	412522:01:02_030.000_20h	48.4	30	74	5.5	0	47.6	0	44.2	55.5	65.8	70	14.2	28.1	0	69	44.7
412522	8l	412522:01:08_030.000_20h	38.9	30	77	35.6	2.1	0	63.9	0	47.6	13.1	58.3	0	14.7	35.8	24.6	6.3
412521	8m	412521:01:08_010.000_20h	35.6	10	83	4.3	0	44.4	0	38.5	40.5	53.3	71.3	14.5	53.1	0	65.6	45.4
412521	8m	412521:01:03_010.000_20h	25.6	10	76	0	0	63.7	0	58.3	32.6	63.5	63.8	31.7	53	0	74.3	49.7
412521	8m	412521:01:08_030.000_20h	64.6	30	66	2	9.3	25.4	31.2	22.6	43.4	46.9	59.9	3	40.5	0	63.3	28.8
412521	8m	412521:01:03_030.000_20h	61.7	30	62	0	0	77.2	0	77.3	36.4	76.7	43.8	50.7	57.8	0	86.1	53.8

## Sheet: G-THPI-b
CID	Compound_number	Well_Id	Induction_%	Conc_uM	Rel_cell_count_%	AKT_PI3K_MTOR	Aurora	BET	DNA_Synth	HDAC	HSP90	LCH	MitoStress	Na_K-ATPase	Protein_Synth	Pyrimidine_Synth	Tubulin	Uncoupler
408746	9a	408746:01:08_010.000_20h	7.1	10	89	71	0	0	52.9	0	47.3	0	23.9	0	0	61.9	0	4.8
408746	9a	408746:01:06_010.000_20h	7.6	10	98	57	0	0	36.1	0	47.3	0	24.9	0	0	62.2	0	0
408746	9a	408746:01:12_010.000_20h	19.5	10	88	61.3	0	8.7	6.8	12.4	52.1	29.7	25	0	14.1	18.2	12.7	47.1
408746	9a	408746:01:08_030.000_20h	79.8	30	69	0	0	86.2	0	87.9	36.1	68.1	0	63	74.4	0	81.1	81.3
408746	9a	408746:01:12_030.000_20h	87.4	30	61	0	0	84.6	0	86.3	31.4	69	6.9	58.7	73.8	0	75.8	76.1
412366	9b	412366:01:02_010.000_20h	32	10	86	70.8	0	0	82.5	0	38.4	0	15.1	0	0	81.3	0	0
412367	9c	412367:01:02_010.000_20h	23	10	89	70.4	0	0	51.1	0	57.7	0	22.2	0	0	57.2	0	19.6
412367	9c	412367:01:08_010.000_20h	27.6	10	84	67.9	0	0	21.8	3.3	56.4	11.9	25.7	0	15.5	29.7	0.5	44.4
412367	9c	412367:01:08_030.000_20h	85.1	30	69	0	0	83.1	0	85.6	38	67.6	13	58.5	77.9	0	78.5	76.8
409966	9d	409966:01:03_010.000_20h	26.3	10	87	59.2	16.5	0	79	0	31.4	0	18.8	0	0	87.3	0	0
409966	9d	409966:01:11_010.000_20h	34.2	10	81	54.8	15.8	0	83.4	0	18.2	0	18.9	0	0	95.6	0	0
409966	9d	409966:01:11_030.000_20h	31.8	30	93	67.8	0	0	83.1	0	29.2	0	17.8	0	0	86.8	0	0
412368	9e	412368:01:08_003.000_20h	39	3	94	64.9	4.1	0	85.1	0	11.1	0	17.8	0	0	95.6	0	0
412368	9e	412368:01:08_010.000_20h	31.3	10	80	68	0	0	71.5	0	38.9	0	23.6	0	0	67.8	0	9.7
412368	9e	412368:01:02_010.000_20h	47.2	10	81	62	0	0	70.9	0	23.7	0	17.3	0	0	82.2	0	0
412369	9f	412369:01:06_003.000_20h	15.9	3	101	64.3	0	0	53.4	0	35.5	0	3.1	0	0	70.2	0	0
412369	9f	412369:01:06_010.000_20h	22.1	10	89	66	0	0	23.3	0	54.6	3.3	18.8	0	16.8	30.4	0	45.9
412369	9f	412369:01:02_010.000_20h	41.6	10	84	67.2	0	0	61.8	0	39.9	0	20.4	0	0	72	0	0
412370	9g	412370:01:08_010.000_20h	28.7	10	84	65.2	0	0	45.8	0	51.5	13.3	35.4	0	0	43.6	0	25.4
412370	9g	412370:01:03_010.000_20h	32.6	10	82	73	0	0	72.3	0	43.1	0	19.3	0	0	72.7	0	0
412370	9g	412370:01:08_030.000_20h	83.8	30	72	0	0	82.6	0	85.2	42.4	67.8	13.3	56.1	76	0	77.7	78.7
412371	9h	412371:01:08_010.000_20h	25	10	89	66.4	0	0	31.9	0	50	15.5	26	0	0.3	36.9	0	28.3
412371	9h	412371:01:02_010.000_20h	26.8	10	92	64.4	0	0	63.1	0	46.1	0	20.2	0	0	71.8	0	0
412371	9h	412371:01:08_030.000_20h	83.4	30	58	0	0	83.1	0	85.1	35.3	63.9	0	62.4	76.2	0	76.1	79.6
412372	9i	412372:01:06_010.000_20h	24	10	102	26	0	24.5	5.4	14.9	32.5	52	75.1	0	13.7	0	33.3	15.5
412372	9i	412372:01:03_010.000_20h	24.4	10	92	9.9	0	53.9	0	49.9	40.8	74.9	67.1	10.7	26.5	0	55.8	34.7
412372	9i	412372:01:06_030.000_20h	32.6	30	91	19	0	63	0	55.7	30.7	66.6	47	26	45.7	0	60.5	66.7
412373	9j	412373:01:02_010.000_20h	37.1	10	93	26.1	0	36.3	0	44.2	60.3	51.2	50.6	13.4	25.4	0	38.4	40
412373	9j	412373:01:07_010.000_20h	39.7	10	93	11	0	57.6	0	60.6	50	57.5	33.6	22.4	56.7	0	49.1	56.4
412373	9j	412373:01:07_030.000_20h	82.9	30	72	0	0	81.7	0	83.6	43.7	70	15.6	53.2	72.8	0	75.7	77.9
412374	9k	412374:01:09_003.000_20h	0.9	3	101	0	0	40.9	0	32.2	36.9	44.2	44	1	19.7	0	46.1	15.3
412374	9k	412374:01:02_010.000_20h	27.1	10	98	0	0	76.6	0	75.2	42.2	80	35.8	37.5	53.8	0	72.9	61.4
412374	9k	412374:01:09_010.000_20h	41.1	10	98	0	0	79.9	0	77.9	34.4	73.4	26.1	40.9	64.3	0	72.3	71
412374	9k	412374:01:08_010.000_20h	43.5	10	91	0	0	68.4	0	72.5	43.1	65.6	37.1	36.3	69.1	0	69.5	61.5
412374	9k	412374:01:08_030.000_20h	84.1	30	88	0	0	81.8	0	82.8	41.1	68.9	20.4	51.7	74.5	0	77.2	79.2

## Sheet: G-THPI-g
CID	Compound_number	Well_Id	Induction_%	Conc_uM	Rel_Cell_Count_%	AKT_PI3K_MTOR	Aurora	BET	DNA_Synth	HDAC	HSP90	LCH	MitoStress	Na_K-ATPase	Protein_Synth	Pyrimidine_Synth	Tubulin	Uncoupler
408754	10a	408754:01:06_010.000_20h	23	10	98	0	0	28.3	0	25.6	41	45.6	75	7.2	14.6	0	42	0
408754	10a	408754:01:09_010.000_20h	29	10	99	7.4	0	41.6	0	38.9	45.4	62.8	76.2	10.4	24.9	0	50.7	26.4
408754	10a	408754:01:09_030.000_20h	54.7	30	79	0	0	68.1	0	69.8	45.4	84.8	50.4	29.6	43.8	0	67.3	55.1
409971	10b	409971:01:04_010.000_20h	1.9	10	104	0	0	25.7	0	28.3	38	43.1	68.1	3	23.6	0	34.9	3.7
409971	10b	409971:01:06_030.000_20h	44	30	94	0.1	0	64.2	0	61.7	46.7	76.7	40	23.1	52.5	0	64.4	50.2
409328	10c	409328:01:17_003.000_20h	32.6	3	91	0	0	36.8	0	44.3	38.5	40.8	65.9	32	30.6	0	44.5	8.4
409328	10c	409328:01:03_010.000_20h	35.6	10	83	0	0	15.2	0	10.9	34.6	33.6	91.7	9.1	13.1	0	29.9	0
409328	10c	409328:01:26_010.000_20h	33.7	10	87	4.5	0	20.1	5.3	15.4	35.7	43.3	85.5	2.5	12.8	0	36.4	0.5
409328	10c	409328:01:26_030.000_20h	45.8	30	96	0	0	55.5	0	53.6	41.7	69.5	70.7	26.8	44.4	0	64.5	40.1
409964	10d	409964:01:03_010.000_20h	4	10	95	8.6	0	10.2	11.2	1.9	40.3	35.3	75.5	0	7.4	0	30.5	0
409964	10d	409964:01:04_030.000_20h	50.9	30	54	0	0	59.3	0	57.4	27.1	74.9	67.1	20.7	37.4	0	64.2	49.6
409963	10e	409963:01:03_010.000_20h	18.8	10	96	9.1	0	5.5	18.2	0	34.4	29.3	83.5	0	11.5	0	20.5	0
409963	10e	409963:01:05_010.000_20h	31.8	10	93	11.1	0	7.3	17.2	2.4	34.3	31	93.4	0.7	10.7	0	22.3	0
409963	10e	409963:01:05_030.000_20h	49.1	30	77	6.3	0	25	0	27.6	40.6	48	92.2	10.7	22.1	0	34.7	7.3
409973	10f	409973:01:09_003.000_20h	21.4	3	103	0	0	34.3	0	47.8	59.6	40.7	33.8	19.4	27	0	39.6	14.3
409973	10f	409973:01:04_010.000_20h	29.7	10	93	2.1	0	31.1	0	33.5	53.1	53.9	77.8	4.1	22.2	0	47.1	18.7
409973	10f	409973:01:10_010.000_20h	59.1	10	78	0	0	65.6	0	66.6	50.7	74	60.5	31.2	51	0	72.9	46
409973	10f	409973:01:10_030.000_20h	86	30	62	0	0	88.4	0	88	30.4	84.5	22.1	54.3	68.8	0	85.6	63.9
410174	10g	410174:01:04_010.000_20h	37.5	10	81	1.4	0	23	0	23.1	46.5	44.9	82.5	4.6	18.9	0	38	4.8
410173	10h	410173:01:06_003.000_20h	13	3	96	0	0	25.5	0	31.3	29.8	33.9	38.2	31.8	0	0	28.5	0
410173	10h	410173:01:03_010.000_20h	33.7	10	101	0	0	44.1	0	47.2	42.2	63.4	76.7	18.2	29.4	0	53.3	24.7
410173	10h	410173:01:08_010.000_20h	48.7	10	89	0	0	62.4	0	66.7	41.7	76	64.9	23.1	42.7	0	66.1	36.6
410173	10h	410173:01:08_030.000_20h	72	30	70	0	0	82.6	0	82.2	32.5	85.8	33.1	47.5	57.9	0	79.5	61
409972	10i	409972:01:05_010.000_20h	13.3	10	96	0	0	54.9	0	59.5	42.3	72	60.1	16.2	32.2	0	60.3	38.2
409972	10i	409972:01:08_030.000_20h	27.6	30	113	0	0	81.6	0	78.6	2.2	77	16.9	62.4	47.1	0	73.2	46.1
410172	10j	410172:01:06_003.000_20h	23.1	3	104	0	0	37.5	0	45.6	43.5	55	51	16.3	14.4	0	43	9
410172	10j	410172:01:03_010.000_20h	31.3	10	90	0	0	64.4	0	67.3	46.2	77	56.9	23.8	42.8	0	71.3	43.4
410172	10j	410172:01:08_010.000_20h	48.9	10	96	0	0	70.6	0	71.3	31.5	77.5	31.3	35.3	46.3	0	74	44.3
410172	10j	410172:01:08_030.000_20h	63.9	30	75	0	0	75.6	0	77.6	34.9	82.7	29.7	44.3	50.8	0	73	53.7
410170	10k	410170:01:07_003.000_20h	14.7	3	101	0	4.3	34.5	0	37.4	32.5	40.1	37.5	25.2	5.3	0	45.4	3
410170	10k	410170:01:03_010.000_20h	24.5	10	91	0	0	69.1	0	68.8	37.5	82.1	55.2	21.4	40.6	0	72.7	46.2
410170	10k	410170:01:09_010.000_20h	42	10	96	0	0	75.2	0	75	28.9	80.1	37.5	35.7	41.4	0	74	43.2
410170	10k	410170:01:09_030.000_20h	54.7	30	67	0	0	64	0	69.6	38.4	72.9	25.8	44.2	45.9	0	65	56.2
409968	10l	409968:01:04_010.000_20h	20.2	10	96	0.3	5	7.5	15.8	0	45.9	27.3	82.7	0	18.1	0	26.2	0
409968	10l	409968:01:07_010.000_20h	20.4	10	87	5	0	7.8	8.4	1.9	27.1	34.4	85.6	0	10.8	0	18.1	0
409968	10l	409968:01:07_030.000_20h	35.8	30	86	3.7	0	16.2	0	14.5	34.4	39.1	92.3	5.8	24.2	0	29.9	0
409969	10m	409969:01:04_010.000_20h	22.3	10	100	3.4	4.2	0.3	23.5	0	31.7	18.6	88	0	12.9	6.3	16.9	0
409969	10m	409969:01:07_010.000_20h	34.5	10	95	10.9	0	0	33.9	0	30.8	21.3	96	0	7.7	12.5	15.9	0
409969	10m	409969:01:07_030.000_20h	40.1	30	94	12.6	0	0	29.3	0	31.7	21.7	96.9	0	7.7	12	15.7	0
409970	10o	409970:01:05_010.000_20h	23	10	96	0	0	21.5	0	24.1	42.2	40.5	78.8	0	24.9	0	34	0
409967	10p	409967:01:03_010.000_20h	11.4	10	102	0	0	35.2	0	36.2	43	45.3	66.2	6.4	25.4	0	44.6	15.5
409967	10p	409967:01:05_010.000_20h	21.4	10	95	0	0	44.7	0	39.8	28.1	52.9	69.3	12.8	39.2	0	48	23.9
409967	10p	409967:01:05_030.000_20h	28.2	30	101	0	0	57.1	0	54	40.8	70.2	66.1	18.4	37.3	0	61.1	35.9

## Sheet: GF-C
CID	Compound_number	Well_Id	Induction_%	Conc_uM	Rel_Cell_Count_%	AKT_PI3K_MTOR	Aurora	BET	DNA_Synth	HDAC	HSP90	LCH	MitoStress	Na_K-ATPase	Protein_Synth	Pyrimidine_Synth	Tubulin	Uncoupler
412548	11a-R	412548:01:02_010.000_20h	15.2	10	98	11.6	0	22.2	0	19	38	54.3	59.7	0	0	0	28.8	7.2
412548	11a-R	412548:01:02_030.000_20h	52.8	30	96	0	0	68.7	0	71.6	41.4	87.5	23.6	32.7	37.3	0	63.9	49.5
412549	11a-S	412549:01:03_010.000_20h	4	10	96	25.4	0	24.9	0	18.1	24	42.2	17.6	0	0.2	0	11.3	18.3
412549	11a-S	412549:01:03_030.000_20h	45.8	30	91	9.5	0	58	0	57.7	31	72.5	0	32.4	21.6	0	49.1	51.2
412550	11b-R	412550:01:02_010.000_20h	13.5	10	96	29.1	0	0	65.7	0	15.7	26.5	71.4	0	0	43.8	4.8	0
412550	11b-R	412550:01:02_030.000_20h	35.2	30	92	11.4	0	44.8	0	43.7	38.8	80.7	61.3	4.1	1	0	50.3	30.9
412551	11b-S	412551:01:03_010.000_20h	3.5	10	101	18.9	0	27.3	0	20.8	34.1	43.5	37.6	0	5.9	0	27.4	25.8
412551	11b-S	412551:01:03_030.000_20h	41.5	30	85	0	0	70.1	0	69.8	47.3	64.5	0	43.7	50.9	0	68.7	66.7
413261	11c-R	413261:01:03_010.000_20h	17.3	10	96	0	0	44.4	0	45.7	37.8	71.3	61.1	0	24.6	0	52	28.4
413261	11c-R	413261:01:03_030.000_20h	49.9	30	89	0	0	70.7	0	72.4	37.9	89.8	40.2	28.9	45.2	0	67.2	53
413262	11c-S	413262:01:03_010.000_20h	7.6	10	94	30	0	13	0	9.9	54	28.6	31	0	12.6	0	25	25.9
413262	11c-S	413262:01:03_030.000_20h	57.9	30	80	0	0	73.8	0	75.6	39.5	72.2	2.6	49.9	58.6	0	69.4	69.5
413267	11d-R	413267:01:03_010.000_20h	17.4	10	101	4.4	0	17.4	0	15.3	39.6	39.4	62.6	0	29.2	0	27.1	6.9
413267	11d-R	413267:01:03_030.000_20h	46.8	30	94	0	0	64	0	69	45.6	80.8	38.9	22	43.3	0	59.5	47.9
413268	11d-S	413268:01:03_010.000_20h	12.1	10	100	0	0	46.9	0	51.3	40	43	21.8	19.8	60.9	0	53.9	38.7
413268	11d-S	413268:01:03_030.000_20h	69.4	30	75	0	0	76	0	77.9	45.5	70	9.9	50.2	62	0	73.1	73.1
412565	11e-R	412565:01:02_010.000_20h	2.4	10	103	36.5	0	18.9	30.4	17.3	33.6	52.2	55.2	0	15.5	1.1	22	26.3
412565	11e-R	412565:01:02_030.000_20h	30.2	30	94	9.9	0	64.6	0	66.2	36.7	86.7	32.4	23	36.5	0	55.1	52.1
412566	11e-S	412566:01:03_010.000_20h	6.9	10	92	0	0	42.4	0	52	37.6	40.7	0	32.9	42.7	0	36.1	44.8
412566	11e-S	412566:01:03_030.000_20h	52	30	84	0	0	71.7	0	74.1	42	61.6	0	49	53.4	0	63.6	66.8
413255	11f-R	413255:01:02_010.000_20h	15.9	10	96	0	0	57.4	0	65.9	44.4	75.6	42.9	19.4	46.9	0	62.8	46.2
413255	11f-R	413255:01:02_030.000_20h	40.2	30	76	0	0	56.2	0	70.3	42.5	73.5	6.5	43.3	35.9	0	57.1	50.3
413256	11f-S	413256:01:03_010.000_20h	16.9	10	89	20.1	0	48.8	0	44.6	29.2	55.3	34.5	11.8	55	0	66.1	61.7
413256	11f-S	413256:01:03_030.000_20h	35.1	30	76	2.7	0	54.2	0	50.9	22.4	64.3	2.4	40.6	37.5	0	64.4	60.5
413259	11g-R	413259:01:02_010.000_20h	18.3	10	96	0	0	49	0	55.5	43.7	63.3	52.9	7.5	36.2	0	55	31.5
413259	11g-R	413259:01:02_030.000_20h	53	30	98	0	0	70.3	0	75.1	42.7	83.3	24.4	31.7	46.3	0	65.2	50.8
413260	11g-S	413260:01:03_010.000_20h	11.6	10	94	0	0	48.3	0	51.2	47.4	48.5	9.4	19.4	44.7	0	46.5	49.6
413260	11g-S	413260:01:03_030.000_20h	50.8	30	75	0	0	70.3	0	73.8	39.2	69.8	0	49.8	53.7	0	66.7	69
412567	11h-R	412567:01:02_010.000_20h	30.7	10	96	0	0	65.9	0	67.1	32.8	87.2	43.2	17	38.9	0	58.8	49.6
412567	11h-R	412567:01:02_030.000_20h	58	30	101	0	0	80.4	0	82.8	32.7	88.9	10.7	42.6	50.8	0	68.3	56.9
412568	11h-S	412568:01:03_010.000_20h	8.5	10	101	9.9	0	50.4	0	47.4	24.2	68.9	23.2	6.8	25	0	35.9	36.7
412568	11h-S	412568:01:03_030.000_20h	48.4	30	87	0	0	68.6	0	68.8	37.8	81	3.4	33.8	37.3	0	60.8	56.2
413263	11i-R	413263:01:03_010.000_20h	13.1	10	96	0	0	48.5	0	49.2	33.2	69.5	43	2.1	21.8	0	50.8	24.7
413263	11i-R	413263:01:03_030.000_20h	48.5	30	98	0	0	74.7	0	74.1	31.6	87.6	29.7	32.5	47	0	65.9	52.6
413264	11i-S	413264:01:03_010.000_20h	12.3	10	94	0	0	56.8	0	59.3	46.5	56.7	8.5	18.6	44	0	54	43.3
413264	11i-S	413264:01:03_030.000_20h	58.4	30	78	0	0	68.1	0	70.4	51.6	65.8	8.5	40	59.4	0	68.9	68.4
412563	11j-R	412563:01:02_010.000_20h	12.1	10	108	9.3	0	30.8	0	22.7	29.5	59.9	60.6	0	8.2	0	33.9	12.8
412563	11j-R	412563:01:02_030.000_20h	29.4	30	101	0	0	69	0	69.4	28.7	89.2	20.3	26.8	36.5	0	55.9	43.9
412564	11j-S	412564:01:02_010.000_20h	16.1	10	103	3.8	0	49.8	0	41.8	32.4	66.9	28.8	0.6	19.3	0	47.2	33.7
412564	11j-S	412564:01:02_030.000_20h	53.2	30	78	0	0	73.4	0	73.1	45	76.8	9.8	37.9	51.5	0	68.3	66.1
413243	11k-R	413243:01:03_010.000_20h	2.6	10	104	0	0	4	7.6	0	21	16.4	59.8	0	27.3	0	20.5	0
413243	11k-R	413243:01:03_030.000_20h	3.1	30	106	4.9	0	4.7	0	3.9	33.6	30.9	63.9	0	0	14.1	12.2	0
413244	11k-S	413244:01:02_010.000_20h	38.3	10	98	0	0	74.7	0	72.9	23	73.6	42.4	32.1	64.4	0	74.9	56.6
413244	11k-S	413244:01:02_030.000_20h	56.1	30	84	0	0	80.5	0	76.6	34.2	83.4	20.1	42.6	57.1	0	77.3	72
413269	11l-R	413269:01:02_010.000_20h	2.6	10	105	12.9	0	40.5	0	30.9	19.1	54.3	55	0	49.3	0	41.4	33.6
413269	11l-R	413269:01:02_030.000_20h	24.2	30	104	0	0	68.3	0	66.6	28.1	83	23.6	29.9	36.7	0	57.2	49.7
413270	11l-S	413270:01:03_010.000_20h	22.6	10	98	0	0	60.8	0	63.9	37	58.9	3.1	29.5	59.7	0	58.6	46.4
413270	11l-S	413270:01:03_030.000_20h	72.9	30	67	0	0	77.3	0	82.2	38.6	57.4	0	64.9	65.1	0	74.7	70
413257	11m-R	413257:01:03_010.000_20h	1.2	10	93	0	0	45.5	0	45.9	34.3	51.2	43.5	7	41.9	0	45.8	41.7
413257	11m-R	413257:01:03_030.000_20h	26.1	30	101	0	0	76.1	0	74.9	34.7	83.7	37.4	40.7	50.8	0	68.7	56.9
413258	11m-S	413258:01:02_010.000_20h	18	10	96	2.1	0	60.7	0	56.2	25.2	68.7	56.9	9.2	51.4	0	57.6	55.2
413258	11m-S	413258:01:02_030.000_20h	41.1	30	95	2.6	0	76.1	0	72.6	25.9	88.8	42	32.7	51.3	0	69.2	67.6
412552	11n-R	412552:01:02_010.000_20h	15.2	10	90	9.3	0	0	16.7	0	34.8	27	73.6	0	0	30	12.8	0
412552	11n-R	412552:01:02_030.000_20h	36.8	30	97	7.2	0	45.8	0	53.4	53.5	73.1	44.3	16.5	16.1	0	50.2	35.8
412553	11n-S	412553:01:02_010.000_20h	10.5	10	103	9.6	0	44.7	0	42.8	33.3	59.8	38.4	14.7	21.9	0	39.7	36.6
412553	11n-S	412553:01:02_030.000_20h	41.1	30	89	0	0	62	0	66.5	47.8	59.8	0	41.2	42.6	0	56.6	58.7
412558	11o-R	412558:01:02_010.000_20h	5.4	10	107	2.6	0	25	4.9	22.4	31	51.3	65.8	0	18.1	0	35.2	12.1
412558	11o-R	412558:01:02_030.000_20h	20	30	98	14.9	0	47.3	0	49.5	35.7	82.5	57.1	12.1	16.9	0	46.8	37.1
412559	11o-S	412559:01:03_010.000_20h	5.2	10	103	6.1	0	35.5	0	30.1	38.6	53.4	50.8	7	12.5	0	42.8	23.5
412559	11o-S	412559:01:03_030.000_20h	45.4	30	87	0	0	71.9	0	74.1	54.2	68.3	0	42.6	48.3	0	69.6	63.5
412561	11p-R	412561:01:02_010.000_20h	12.1	10	101	4	0	13	6.2	6.6	17.4	46	66.2	0	0	9.6	18.5	0
412561	11p-R	412561:01:02_030.000_20h	25.9	30	102	5.5	0	51.2	0	56.2	42.9	80.6	55.3	9.4	21.5	0	51.8	36
412562	11p-S	412562:01:02_010.000_20h	12.4	10	88	11.4	0	34.3	0	36.4	54.7	44.4	45.4	4.2	29.7	0	37.7	31.6
412562	11p-S	412562:01:02_030.000_20h	42.8	30	82	1.1	0	69.1	0	70.8	54.8	67.9	6.4	40.2	60.7	0	68.8	70.7
413265	11q-R	413265:01:02_010.000_20h	17.3	10	95	0	0	55.6	0	64.8	36.8	63.7	46.8	23	38.9	0	55.6	28.3
413265	11q-R	413265:01:02_030.000_20h	24.5	30	95	18.2	0	32.5	0	44.1	52.4	62.9	42.3	10.2	16.8	0	39.3	30.9
413266	11q-S	413266:01:03_010.000_20h	22.1	10	94	0	0	45.7	0	49.7	51	44.3	20.7	18.4	41.3	0	46.6	32.4
413266	11q-S	413266:01:03_030.000_20h	65.1	30	71	0	0	72.7	0	77.4	51.1	58.5	0	57.3	62.7	0	72.9	69.7
412554	11r-R	412554:01:02_010.000_20h	10	10	103	0.6	0	35	0	33.2	32.9	59.4	62.9	0	16.5	0	33.8	14.8
412554	11r-R	412554:01:02_030.000_20h	32.1	30	97	0	0	59.8	0	65	44.9	82.4	42.1	16.1	27.7	0	53.6	41
412555	11r-S	412555:01:03_010.000_20h	15.9	10	100	0	0	57.2	0	55.7	37.8	62.8	28.9	25.5	31.8	0	55.1	36.2
412555	11r-S	412555:01:03_030.000_20h	54.9	30	97	0	0	71.7	0	76.7	50	68.4	0.7	43	49.1	0	65.8	56.1
412556	11s-R	412556:01:02_010.000_20h	5	10	101	0	0	29.5	0	25.4	25.5	46	70.1	3	22.6	0	37.1	7.4
412556	11s-R	412556:01:02_030.000_20h	11.4	30	101	18.2	0	10.4	0	13.7	47.7	42.4	65.7	0	0	12.2	17.7	0
412557	11s-S	412557:01:02_010.000_20h	10.9	10	95	0.4	0	49.5	0	52.8	44.4	58.7	39.5	14.8	34	0	44.5	40.1
412557	11s-S	412557:01:02_030.000_20h	45.1	30	86	0	0	65.7	0	69.4	52.1	64	0.7	41.9	46.2	0	62	62.6
413242	11t-R	413242:01:02_010.000_20h	13.3	10	101	0.3	0	24.8	0	27.8	35.4	50.5	59.4	0	15.9	0	32.2	2.1
413242	11t-R	413242:01:02_030.000_20h	38.7	30	89	21.7	0	29.1	0	35	47.7	64.4	46	3.8	11.1	0	44.6	33
412560	11t-S	412560:01:02_010.000_20h	13.5	10	99	1.7	0	43.4	0	39.3	22.6	72	63.5	0.8	5.8	0	43.2	19.9
412560	11t-S	412560:01:02_030.000_20h	32.6	30	92	16.8	0	58.3	0	63.7	47.9	71.7	4.6	28.7	34.7	0	53.5	59.4

## Sheet: read me
Explanation of Columns
Compound_number
Compound_Id
The internal compound identifier. A Compound_Id is unique per structure.
Well_Id
The Well_Id is the unique identifier of a measurement in the Cell painting assay.
Induction
Induction is the number of significantly changed features in the Cell painting profile, expressed in percent.
Compounds are considered active in Cell painting for Ind ≥ 5%. Inactive compounds are highlighted in orange
Conc_µM
Concentration of the compound (µM). As compound may have been tested more than once at a given cocnetration, more than profile per concnetration may be listed
Rel_Cell_Count
Cell count, relative to DMSO controls, expressed in percent. Compounds are considered toxic for Rel_Cell_Count < 50%. Toxic conditions are highlighted in red
Columns G to R
Cluster biosimilarity in percent. Profiles show similarity to a bioactivity cluster for values of ≥ 80% (highlighted in blue)
DNA_Synth
DNA synthesis
LCH
Lysosomotropism/cholesterol homeostasis
Protein_Synth
Protein synthesis
Pyrimidine_Synth
Pyrimidine synthesis
